# Supplementary material for: A Novel Antimicrobial Metabolite Produced by Paenibacillus apiarius Isolated from Brackish Water of Lake Balkhash in Kazakhstan
Source: Microorganisms. 2022 Jul 27;10(8):1519. doi: 10.3390/microorganisms10081519 (PMC9416454; doi:10.3390/microorganisms10081519)
Supplement: Supplementary file 1 [file microorganisms-10-01519-s001.zip]

Archive with 1 entries (1 files):
- microorganisms-1751239-supplementary.pdf
